# Supplementary material for: Transcriptome Analysis of Triple Mutant for OsMADS62, OsMADS63, and OsMADS68 Reveals the Downstream Regulatory Mechanism for Pollen Germination in Rice (Oryza sativa)
Source: Int J Mol Sci. 2021 Dec 27;23(1):239. doi: 10.3390/ijms23010239 (PMC8745200; doi:10.3390/ijms23010239)
Supplement: Supplementary file 1 [file ijms-23-00239-s001.zip]

Archive with 1 entries (1 files):
- ijms-1514936-supplementary.pdf
